# Supplementary material for: Molecular epidemiology of Streptococcus pneumoniae isosslated from children with community-acquired pneumonia under 5 years in Chengdu, China
Source: Epidemiol Infect. 2022 Dec 14;151:e2. doi: 10.1017/S0950268822001881 (PMC9990402; doi:10.1017/S0950268822001881)
Supplement: Supplementary file 1 [file hygsup.zip › S0950268822001881sup002.xlsx]

## Sheet: Sheet1
Numbering	Gender	Age	Speimen Types	Setotyes	lytA	ply	psaA	pspA	nanA	pavA	piaA	ST	aroE	gdh	gki	recP	spi	xpt	ddl	Remarks
9	male	seven months	nasopharyngeal aspirate	3	+	+	+	+	+	+	+	505	46	8	2	10	6	1	22
10	male	six months	nasopharyngeal aspirate	3	+	+	+	+	+	+	+	15272	46	667	2	10	6	1	22	New ST1
11	female	four months	nasopharyngeal aspirate	3	+	+	+	+	+	+	+	673	2	5	29	16	42	3	18
12	male	two months	nasopharyngeal aspirate	3	+	+	+	-	+	+	+	180	7	15	2	10	6	1	22
13	male	six months	nasopharyngeal aspirate	3	+	+	+	+	+	+	+	12902	2	5	29	16	42	3	22
31	male	one year	nasopharyngeal aspirate	19A	+	+	+	-	+	+	+	320	4	16	19	15	6	20	1
32	male	four years	nasopharyngeal aspirate	19F	+	+	+	+	+	-	+	271	4	16	19	15	6	20	26
33	male	one year	nasopharyngeal aspirate	19F	+	+	+	-	+	+	+	271	4	16	19	15	6	20	26
34	male	one month	nasopharyngeal aspirate	6B	+	+	+	+	+	+	+	3173	7	30	8	6	6	6	1
35	male	one year	nasopharyngeal aspirate	19A	+	+	+	-	+	+	+	320	4	16	19	15	6	20	1
36	male	one year	nasopharyngeal aspirate	6B	+	+	+	+	+	+	+	90	5	6	1	2	6	3	4
37	male	seven months	nasopharyngeal aspirate	6B	+	+	+	+	+	+	+	90	5	6	1	2	6	3	4
38	female	one year	nasopharyngeal aspirate	23F	+	+	+	+	+	+	+	15235	7	187	122	87	6	1	512	New ST2
39	male	one month	nasopharyngeal aspirate	19A	+	+	+	-	+	+	+	320	4	16	19	15	6	20	1
40	female	one year	nasopharyngeal aspirate	6B	+	+	+	+	+	+	+	90	5	6	1	2	6	3	4
41	male	six months	nasopharyngeal aspirate	23F	+	+	-	-	+	+	+	14098	4	4	2	4	4	1	891
42	female	one year	nasopharyngeal aspirate	19F	+	+	+	-	+	+	+	271	4	16	19	15	6	20	26
43	male	eight months	nasopharyngeal aspirate	19A	+	+	+	-	+	+	+	320	4	16	19	15	6	20	1
44	male	one year	nasopharyngeal aspirate	6B	+	+	+	+	+	+	+	96	5	6	39	2	6	3	4
45	male	four months	nasopharyngeal aspirate	19F	+	+	+	-	+	-	+	1937	8	16	19	15	6	20	26
46	male	nine months	nasopharyngeal aspirate	19F	+	-	+	-	+	+	-	271	4	16	19	15	6	20	26
47	male	two years	nasopharyngeal aspirate	6B	+	+	+	-	+	+	+	15665	8	16	70	60	6	119	6	New ST3
48	male	two years	nasopharyngeal aspirate	9V	+	+	+	-	+	+	+	166	7	11	10	1	6	1	1
49	male	eight months	nasopharyngeal aspirate	19A	+	+	+	-	+	+	+	15673	4	16	19	15	6	20	1015	New ST4
50	male	five months	nasopharyngeal aspirate	19A	+	+	+	-	+	+	-	320	4	16	19	15	6	20	1
51	female	two years	nasopharyngeal aspirate	19F	+	+	+	-	+	+	+	271	4	16	19	15	6	20	26
52	female	one year	nasopharyngeal aspirate	15A	+	+	+	+	+	+	+	14097	7	13	4	16	6	1	31
53	male	nine months	nasopharyngeal aspirate	19F	+	+	+	-	+	+	+	271	4	16	19	15	6	20	26
54	male	two years	nasopharyngeal aspirate	1	+	+	+	-	-	-	+	271	4	16	19	15	6	20	26
55	male	ten months	nasopharyngeal aspirate	23F	+	+	+	-	+	-	+	15672	7	32	8	12	6	937	63	New ST5
56	male	three years	nasopharyngeal aspirate	19A	+	+	+	-	+	+	+	320	4	16	19	15	6	20	1
57	female	two years	nasopharyngeal aspirate	19F	+	+	+	-	+	+	+	3653	4	16	19	15	6	20	300
58	male	one year	nasopharyngeal aspirate	6B	+	+	+	+	+	+	+	15667	8	8	4	16	77	1	271	New ST6
59	female	nine months	nasopharyngeal aspirate	untyped	+	+	+	+	+	+	+	6542	5	8	297	8	77	103	245
60	female	one year	nasopharyngeal aspirate	6B	+	+	+	+	+	+	+	15668	7	13	1	15	6	6	245	New ST7
61	male	one year	bronchoalveolar lavage fluid	19F	+	+	+	-	+	+	+	271	4	16	19	15	6	20	26
62	male	one year	nasopharyngeal aspirate	19A	+	+	+	-	+	+	+	16093	4	16	19	15	77	20	1	New ST8
63	male	two years	nasopharyngeal aspirate	6A	+	+	+	-	+	+	+	271	4	16	19	15	6	20	26
64	female	five months	nasopharyngeal aspirate	19A	+	+	+	-	+	+	+	320	4	16	19	15	6	20	1
65	male	one year	nasopharyngeal aspirate	6A	+	+	+	-	+	+	+	271	4	16	19	15	6	20	26
66	female	one year	nasopharyngeal aspirate	6A	+	+	+	-	+	+	+	271	4	16	19	15	6	20	26
67	male	two years	nasopharyngeal aspirate	6A	+	+	+	-	+	+	+	271	4	16	19	15	6	20	26
68	male	nine months	nasopharyngeal aspirate	19A	+	+	+	-	+	+	+	320	4	16	19	15	6	20	1
69	male	two years	nasopharyngeal aspirate	19F	+	+	+	-	+	+	+	271	4	16	19	15	6	20	26
70	female	two years	nasopharyngeal aspirate	18	+	+	+	+	+	+	+	473	7	25	4	4	15	20	28
71	male	one year	nasopharyngeal aspirate	18	+	+	+	+	+	+	+	386	32	28	1	1	15	52	14
72	male	two years	nasopharyngeal aspirate	23A	+	+	+	-	+	+	+	320	4	16	19	15	6	20	1
73	male	one year	nasopharyngeal aspirate	23A	+	+	+	-	+	+	+	320	4	16	19	15	6	20	1
74	female	one year	nasopharyngeal aspirate	untyped	+	+	+	+	+	+	+	11945	5	5	1	1	9	1	4
75	female	one year	nasopharyngeal aspirate	18	+	+	+	-	+	+	+	271	4	16	19	15	6	20	26
76	female	one year	nasopharyngeal aspirate	6C	+	+	+	+	+	+	+	16094	8	6	6	16	6	1	619	New ST9
77	female	eight months	nasopharyngeal aspirate	19F	+	+	+	-	+	+	-	271	4	16	19	15	6	20	26
78	male	six months	nasopharyngeal aspirate	19A	+	+	+	-	+	+	+	320	4	16	19	15	6	20	1
79	male	one year	nasopharyngeal aspirate	untyped	+	+	+	+	-	+	+	2754	2	8	70	16	6	19	18
80	female	one year	nasopharyngeal aspirate	6A	+	+	+	-	+	+	+	236	15	16	19	15	6	20	26
81	male	seven months	nasopharyngeal aspirate	6A	+	+	+	-	+	+	+	236	15	16	19	15	6	20	26
82	female	two years	nasopharyngeal aspirate	19A	+	+	+	-	+	+	+	320	4	16	19	15	6	20	1
83	male	one year	nasopharyngeal aspirate	19A	+	+	+	-	+	+	+	320	4	16	19	15	6	20	1
84	male	ten months	nasopharyngeal aspirate	14	+	+	+	+	-	+	+	230	12	19	2	17	6	22	14
85	male	one year	nasopharyngeal aspirate	6A	+	+	+	-	+	+	+	271	4	16	19	15	6	20	26
102	male	two years	nasopharyngeal aspirate	6C	+	+	+	-	+	+	+	16445	7	8	4	62	6	1	14	New ST10
103	male	one year	nasopharyngeal aspirate	6C	+	+	+	+	-	+	+	902	2	13	2	1	6	121	121
104	male	one year	nasopharyngeal aspirate	7	+	+	+	+	+	+	+	11972	7	13	4	16	6	1	4
105	female	nine months	nasopharyngeal aspirate	6B	+	+	+	+	+	+	+	3173	7	30	8	6	6	6	1
106	female	one year	nasopharyngeal aspirate	untyped	+	+	+	+	+	+	+	2754	2	8	70	16	6	19	18
107	male	two years	nasopharyngeal aspirate	15B	+	+	+	-	+	+	+	6555	7	187	122	87	17	1	444
108	male	five months	nasopharyngeal aspirate	23A	+	+	+	+	+	+	+	16329	7	13	8	6	1	337	26
109	female	nine months	nasopharyngeal aspirate	6B	+	+	+	+	+	+	+	3263	2	8	70	16	6	19	31
110	female	one month	nasopharyngeal aspirate	14	+	+	+	-	-	+	+	876	8	13	14	4	6	4	14
111	male	one year	nasopharyngeal aspirate	7	+	+	+	-	-	+	+	9114	1	181	2	1	6	28	14
112	female	one year	nasopharyngeal aspirate	15B	+	+	+	-	+	+	+	16446	7	187	122	87	122	1	444	New ST12
113	female	four years	nasopharyngeal aspirate	6B	+	+	+	+	+	+	+	3173	7	30	8	6	6	6	1
114	male	one year	nasopharyngeal aspirate	3	+	+	+	+	+	+	+	505	46	8	2	10	6	1	22
115	male	six months	nasopharyngeal aspirate	19F	+	+	+	-	+	+	+	271	4	16	19	15	6	20	26
116	male	three years	nasopharyngeal aspirate	untyped	+	+	+	-	+	+	+	271	4	16	19	15	6	20	26
117	male	one year	nasopharyngeal aspirate	15A	+	+	+	-	+	+	+	16447	2	5	36	12	17	19	14	New ST13
118	male	eight months	nasopharyngeal aspirate	6B	+	+	+	+	+	+	+	473	7	25	4	4	15	20	28
119	male	one year	nasopharyngeal aspirate	untyped	+	+	+	+	+	+	+	6542	5	8	297	8	77	103	245
120	male	three years	nasopharyngeal aspirate	15A	+	+	+	+	+	+	+	11972	7	13	4	16	6	1	4
121	male	four years	nasopharyngeal aspirate	23F	+	+	+	+	-	+	+	230	12	19	2	17	6	22	14
122	male	one year	nasopharyngeal aspirate	6B	+	+	+	+	-	+	+	902	2	13	2	1	6	121	121
123	female	one year	nasopharyngeal aspirate	6B	+	+	+	+	-	+	+	902	2	13	2	1	6	121	121
124	male	three years	nasopharyngeal aspirate	19F	+	+	+	-	+	+	+	271	4	16	19	15	6	20	26
125	female	one month	nasopharyngeal aspirate	untyped	+	+	+	-	+	+	+	7771	2	354	4	1	6	28	8
126	male	four months	nasopharyngeal aspirate	19F	+	+	+	-	+	+	+	271	4	16	19	15	6	20	26
127	female	three years	nasopharyngeal aspirate	19F	+	+	+	-	+	+	+	271	4	16	19	15	6	20	26
128	female	three years	nasopharyngeal aspirate	23F	+	+	+	+	-	+	+	16448	12	6	2	17	6	22	4	New ST14
129	male	three years	blood	6B	+	+	+	+	+	+	+	90	5	6	1	2	6	3	4
130	female	one month	nasopharyngeal aspirate	3	+	+	+	+	+	+	+	505	46	8	2	10	6	1	22
131	female	two years	nasopharyngeal aspirate	15B	+	+	+	-	+	+	+	6555	7	187	122	87	17	1	444
132	female	two years	nasopharyngeal aspirate	6C	+	+	+	+	+	+	+	16467	552	60	4	113	6	3	5	New ST15
133	male	one year	nasopharyngeal aspirate	19F	+	+	+	-	+	+	+	16212	7	16	19	15	6	20	1
134	male	ten months	nasopharyngeal aspirate	23A	+	+	+	+	+	+	+	5242	7	13	8	6	1	337	8
135	female	two years	nasopharyngeal aspirate	19F	+	+	+	-	+	+	+	271	4	16	19	15	6	20	26
136	male	eight months	nasopharyngeal aspirate	19F	+	+	+	-	+	+	+	271	4	16	19	15	6	20	26
137	female	two months	nasopharyngeal aspirate	19F	+	+	+	-	+	+	+	271	4	16	19	15	6	20	26
138	male	two years	nasopharyngeal aspirate	6B	+	+	+	+	+	+	+	16449	7	30	19	1	6	6	1	New ST16
139	male	one year	nasopharyngeal aspirate	23F	+	+	+	+	-	+	+	16450	12	30	8	6	6	22	290	New ST17
140	female	three years	nasopharyngeal aspirate	19A	+	+	+	-	+	+	+	16451	4	19	2	17	6	20	1	New ST18
141	male	one year	nasopharyngeal aspirate	19F	+	+	+	-	+	+	+	16468	553	16	19	15	6	20	26	New ST19
142	male	one year	nasopharyngeal aspirate	6B	+	+	+	+	+	+	+	16452	2	16	19	15	6	103	26	New ST20
143	male	one year	bronchoalveolar lavage fluid	6C	+	+	+	+	+	+	+	2754	2	8	70	16	6	19	18
144	female	two years	nasopharyngeal aspirate	6C	+	+	+	+	-	+	+	16453	2	8	70	16	6	121	121	New ST21
145	male	four months	nasopharyngeal aspirate	15B	+	+	+	+	+	+	+	16454	7	13	2	1	17	1	4	New ST22
146	female	two years	nasopharyngeal aspirate	6B	+	+	+	+	+	+	+	16469	5	405	4	113	6	985	4	New ST23
147	female	ten months	nasopharyngeal aspirate	untyped	+	+	-	+	+	+	+	16455	5	6	1	2	77	103	245	New ST24
149	female	seven months	nasopharyngeal aspirate	19A	+	+	+	-	+	+	+	16456	5	8	297	8	6	20	1	New ST25
150	female	two years	nasopharyngeal aspirate	6B	+	+	+	+	+	+	+	16470	4	16	19	2	6	985	4	New ST26
